# Supplementary material for: Transcranial alternating current stimulation entrains alpha oscillations by preferential phase synchronization of fast-spiking cortical neurons to stimulation waveform
Source: Nat Commun. 2021 May 25;12:3151. doi: 10.1038/s41467-021-23021-2 (PMC8149416; doi:10.1038/s41467-021-23021-2)
Supplement: Supplementary file 3 — Source Data [file 41467_2021_23021_MOESM3_ESM.xlsx]

## Sheet: Figure 4c
Sample	LP (mV/mm)	PPC (mV/mm)	VC (mV/mm)
1	0.222308	0.216956	0.235212
2	0.281392	0.247335	0.32229
3	0.223812	0.209001	0.294863
4	0.206897	0.217709	0.279925
5	0.230695	0.22696	0.264831
6	0.218422	0.210932	0.257188
7	0.235038	0.229153	0.254089
8	0.239517	0.213431	0.278014
9	0.225406	0.249965	0.237604
10	0.220362	0.217692	0.284752
11	0.248943	0.258384	0.290849
12	0.238642	0.233533	0.253612
13	0.231824	0.250189	0.305445
14	0.298461	0.222	0.244246
15	0.24138	0.331699	0.280932
16	0.228625	0.253665	0.243377
17	0.209576	0.282315	0.238013
18	0.23027	0.23876	0.275901
19	0.246168	0.216195	0.313822
20	0.243063	0.238196	0.284312
21	0.228519	0.230806	0.314067
22	0.253434	0.211047	0.276353
23	0.223801	0.234939	0.257842
24	0.235071	0.217508	0.29969
25	0.237276	0.239133	0.323504
26	0.243865	0.213327	0.299115
27	0.242136	0.184432	0.325707
28	0.251119	0.24749	0.287835
29	0.255002	0.22341	0.217774
30	0.22949	0.234726	0.206991
31	0.253599	0.222364	0.214099
32	0.240498	0.28165	0.248338
33	0.224967	0.23268	0.249084
34	0.226823	0.210878	0.245228
35	0.231217	0.208807	0.271203
36	0.221457	0.219337	0.307968
37	0.227461	0.274353	0.242289
38	0.233995	0.262451	0.288285
39	0.243953	0.25749	0.278659
40	0.240402	0.26519	0.273109
41	0.227435	0.270021	0.271201
42	0.238599	0.267335	0.252771
43	0.233915	0.273072	0.257323
44	0.239108	0.266595	0.28115
45	0.240825	0.229336	0.278233
46	0.250944	0.262666	0.319452
47	0.238406	0.246118	0.332842
48	0.242196	0.237491	0.330034
49	0.236167	0.239152	0.319593
50	0.223669	0.257359	0.257991
51	0.26338	0.239681	0.257361
52	0.234655	0.233295	0.252384
53	0.247984	0.248416	0.257736
54	0.236685	0.237191	0.253514
55	0.229445	0.237559	0.234772
56	0.23541	0.242828	0.234927
57	0.229398	0.277036	0.242398
58	0.249795	0.25889	0.329622
59	0.234449	0.255821	0.290633
60	0.244864	0.224073	0.197975
61	0.238494	0.232273	0.201062
62	0.241894	0.227482	0.197725
63	0.231001	0.223609	0.194307
64	0.229851	0.243844	0.268101
65	0.25875	0.220793	0.27735
66	0.24495	0.229625	0.283268
67	0.235306	0.232022	0.310981
68	0.247442	0.218259	0.313831
69	0.225191	0.262667	0.306569
70	0.258913	0.231941	0.225347
71	0.227134	0.217646	0.217345
72	0.227137	0.213725	0.2238
73	0.230307	0.220845	0.223234
74	0.256699	0.233327	0.237212
75	0.234738	0.211251	0.268786
76	0.265243	0.247408	0.246384
77	0.227627	0.232644	0.238821
78	0.25677	0.255309	0.246228
79	0.195719	0.201341	0.24472
80	0.292019	0.18523	0.240591
81	0.235711	0.196866	0.266914
82	0.237306	0.19822	0.265866
83	0.230097	0.223913	0.322879
84	0.274422	0.198182	0.267613
85	0.242509	0.220455	0.223336
86	0.262559	0.245937	0.225608
87	0.230616	0.253825	0.223968
88	0.226128	0.232997	0.224637
89	0.223401	0.235842	0.24667
90	0.232052	0.2565	0.28053
91	0.221639	0.241178	0.335957
92	0.270803	0.206372	0.226763
93	0.235707	0.253005	0.271565
94	0.221236	0.254181	0.334655
95	0.240586	0.254902	0.264626
96	0.231755	0.243475	0.300314
97	0.179958	0.254274	0.342319
98	0.228028	0.229127	0.34094
99	0.228209	0.2722	0.238438
100	0.218058	0.214936	0.2356
101	0.277959	0.258152	0.232724
102	0.239028	0.221	0.229069
103	0.226412	0.227279	0.226942
104	0.225555	0.225529	0.227532
105	0.210397	0.213802	0.272222
106	0.231589	0.223524	0.269181
107	0.236731	0.221226	0.259173
108	0.251877	0.25066	0.257896
109	0.248141	0.20335	0.275231
110	0.240918	0.210469	0.261259
111	0.221254	0.200762	0.238665
112	0.207303	0.232956	0.23801
113	0.237023	0.25039	0.233436
114	0.232465	0.23315	0.218688
115	0.228268	0.243443	0.223799
116	0.228074	0.253496	0.176576
117	0.236342	0.254321	0.170281
118	0.233675	0.263408	0.182733
119	0.239866	0.224097	0.24385
120	0.230905	0.22997	0.24045
121	0.233801	0.208801	0.250439
122	0.231554	0.211839	0.234038
123	0.232564	0.213189	0.251377
124	0.22939	0.262962	0.248077
125	0.230965	0.241318	0.238908
126	0.235077	0.214913	0.220132
127	0.224165	0.212495	0.229431
128	0.243278	0.209309	0.255911
129	0.243038	0.262438	0.237936
130	0.239904	0.226648	0.306601
131	0.238934	0.225838	0.321228
132	0.191554	0.218865	0.252875
133	0.201256	0.247768	0.277819
134	0.202663	0.210988	0.249746
135	0.226954	0.227617	0.301511
136	0.230379	0.260825	0.325761
137	0.231937	0.228584	0.294455
138	0.238331	0.265756	0.300994
139	0.22384	0.232771	0.293368
140	0.222219	0.243087	0.249773
141	0.228012	0.243191	0.236854
142	0.219637	0.222763	0.234843
143	0.232054	0.240384	0.238434
144	0.226207	0.218001	0.240457
145	0.22353	0.210338	0.239544
146	0.227541	0.212837	0.303821
147	0.260848	0.200736	0.264804
148	0.250812	0.270292	0.301447
149	0.250159	0.247509	0.225429
150	0.255401	0.218078	0.230381
151	0.240523	0.203518	0.330957
152	0.238658	0.203346	0.331482
153	0.238032	0.200184	0.33041
154	0.235384	0.24374	0.306579
155	0.241505	0.23503	0.265314
156	0.248374	0.278498	0.23133
157	0.258515	0.207213	0.230818
158	0.266933	0.260244	0.242627
159	0.236213	0.227789	0.255754
160	0.221931	0.210594	0.304808
161	0.22781	0.235765	0.306284
162	0.223943	0.2506	0.31922
163	0.240438	0.236496	0.311227
164	0.216411	0.245814	0.316848
165	0.232029	0.249744	0.254403
166	0.21339	0.224613	0.267651
167	0.240332	0.213055	0.264605
168	0.241527	0.206597	0.289781
169	0.236969	0.222164	0.299259
170	0.236299	0.288535	0.30732
171	0.224497	0.220353	0.255865
172	0.231876	0.227505	0.27116
173	0.227977	0.204678	0.207071
174	0.209439	0.232395	0.198827
175	0.226828	0.201071	0.25845
176	0.228935	0.232777	0.280138
177	0.25661	0.229036	0.278142
178	0.216958	0.213817	0.300506
179	0.222525	0.244148	0.293619
180	0.24135	0.220409	0.287757
181	0.228268	0.277591	0.277708
182	0.23975	0.252872	0.220933
183	0.215528	0.238512	0.209265
184	0.241563	0.249539	0.198698
185	0.237241	0.248265	0.197965
186	0.232539	0.253865	0.346738
187	0.226364	0.238327	0.308256
188	0.220399	0.214912	0.301693
189	0.208639	0.251502	0.295882
190	0.202648	0.211704	0.305484
191	0.264855	0.21086	0.297117
192	0.226723	0.251942	0.322041
193	0.225517	0.234868	0.311246
194	0.228557	0.22021	0.302623
195	0.239147	0.220933	0.254366
196	0.215952	0.301693	0.258445
197	0.256994	0.295368	0.260862
198	0.239758	0.232704	0.273719
199	0.234569	0.265874	0.419815
200	0.242838	0.255757	0.277898
201	0.22512	0.264286	0.271675
202	0.204254	0.256265	0.276044
203	0.237479	0.232439	0.282252
204	0.233146	0.258793	0.282514
205	0.226364	0.215423	0.261164
206	0.24808	0.235473	0.240871
207	0.245186	0.234468	0.249626
208	0.277334	0.234824	0.244731
209	0.241153	0.232643	0.240094
210	0.223192	0.230089	0.302316
211	0.242237	0.23439	0.242818
212	0.237593	0.245464	0.24741
213	0.241532	0.208142	0.222544
214	0.229133	0.23913	0.223478
215	0.226287	0.282242	0.223746
216	0.230804	0.257906	0.221515
217	0.248776	0.228873	0.221343
218	0.178586	0.216711	0.238144
219	0.193164	0.20964	0.210284
220	0.23115	0.277416	0.208854
221	0.213823	0.20909	0.237374
222	0.238416	0.2204	0.205017
223	0.231683	0.248363	0.210338
224	0.246192	0.222817	0.211839
225	0.232355	0.25894	0.210132
226	0.229157	0.245171	0.24219
227	0.270558	0.234447	0.2354
228	0.26555	0.268659	0.232466
229	0.223192	0.283225	0.265571
230	0.21938	0.231245	0.279948
231	0.239443	0.315731	0.28272
232	0.225579	0.223884	0.322444
233	0.231885	0.220113	0.302141
234	0.231623	0.256358	0.318086
235	0.216788	0.234581	0.34668
236	0.236176	0.196838	0.266915
237	0.247101	0.236141	0.26846
238	0.219289	0.234125	0.250802
239	0.23779	0.280145	0.265743
240	0.231872	0.221358	0.223774
241	0.242607	0.216296	0.229913
242	0.234674	0.27354	0.23317
243	0.245105	0.213875	0.235718
244	0.247882	0.234523	0.222899
245	0.234598	0.244791	0.241274
246	0.256619	0.228791	0.240388
247	0.291002	0.266276	0.236427
248	0.220696	0.253513	0.23831
249	0.243695	0.218564	0.239947
250	0.235983	0.220802	0.240702
251	0.235097	0.253148	0.241856
252	0.26711	0.227907	0.237393
253	0.251688	0.225151	0.238276
254	0.233326	0.218633	0.244802
255	0.2263	0.247337	0.24098
256	0.212195	0.233665	0.21369
257	0.22359	0.237782	0.255138
258	0.251608	0.25123	0.252417
259	0.252192	0.203727	0.256169
260	0.249004	0.233164	0.247185
261	0.231944	0.2366	0.244966
262	0.241852	0.267983	0.23464
263	0.230422	0.211005	0.259527
264	0.229007	0.218693	0.247409
265	0.221083	0.24509	0.247683
266	0.230578	0.226248	0.310474
267	0.259116	0.210234	0.375223
268	0.255708	0.216637	0.337056
269	0.220633	0.264883	0.343045
270	0.194826	0.218403	0.349261
271	0.203991	0.224724	0.335108
272	0.237977	0.221944	0.33264
273	0.244755	0.224416	0.338565
274	0.252444	0.237404	0.255972
275	0.217545	0.26327	0.258216
276	0.247879	0.238213	0.25484
277	0.264107	0.211928	0.258307
278	0.252459	0.21114	0.251196
279	0.267137	0.234383	0.323337
280	0.237464	0.26188	0.24956
281	0.224425	0.25327	0.251608
282	0.252749	0.262572	0.342599
283	0.220341	0.21633	0.342453
284	0.259283	0.206871	0.241575
285	0.226117	0.212983	0.25578
286	0.236107	0.209573	0.20329
287	0.227732	0.210577	0.211194
288	0.244979	0.289562	0.31696
289	0.226318	0.223406	0.257274
290	0.227816	0.207903	0.171363
291	0.220931	0.222987	0.169526
292	0.221972	0.234024	0.163215
293	0.221314	0.268585	0.323133
294	0.246007	0.210584	0.331306
295	0.226364	0.247431	0.336426
296	0.248194	0.240524	0.327737
297	0.230592	0.271329	0.332327
298	0.238521	0.304031	0.29944
299	0.236996	0.227012	0.29854
300	0.229261	0.251949	0.297596
301	0.251265	0.218671	0.312669
302	0.254859	0.274707	0.307241
303	0.220266	0.229778	0.307267
304	0.230382	0.252484	0.25225
305	0.236203	0.233264	0.307981
306	0.228161	0.247763	0.275448
307	0.25016	0.269561	0.237888
308	0.211611	0.273045	0.309283
309	0.232215	0.220204	0.250777
310	0.235921	0.275529	0.275829
311	0.230563	0.251306	0.276901
312	0.23654	0.259442	0.288997
313	0.231862	0.223496	0.289091
314	0.209416	0.208818	0.202453
315	0.21401	0.234618	0.317237
316	0.265646	0.268776	0.338904
317	0.226867	0.229969	0.342336
318	0.249414	0.251996	0.324781
319	0.241997	0.219027	0.288746
320	0.253872	0.210684	0.29346
321	0.26824	0.261937	0.286241
322	0.271639	0.24712	0.281157
323	0.237017	0.260344	0.299775
324	0.237801	0.228396	0.194814
325	0.258354	0.242868	0.194265
326	0.245788	0.235207	0.204953
327	0.256572	0.219694	0.212739
328	0.229328	0.25299	0.239235
329	0.29623	0.203484	0.252351
330	0.229103	0.211866	0.292304
331	0.255316	0.230934	0.208015
332	0.253555	0.219083	0.277413
333	0.237045	0.244196	0.256831
334	0.284677	0.232317	0.222876
335	0.254601	0.226472	0.252381
336	0.239247	0.206259	0.270714
337	0.275868	0.225168	0.282579
338	0.263804	0.219919	0.218348
339	0.237244	0.236649	0.238834
340	0.245719	0.229207	0.276327
341	0.248376	0.243555	0.22346
342	0.244262	0.215618	0.21949
343	0.220869	0.218733	0.278543
344	0.255212	0.210773	0.243994
345	0.227832	0.221431	0.236259
346	0.245433	0.21712	0.234153
347	0.222994	0.215559	0.233763
348	0.233134	0.207467	0.218483
349	0.222966	0.258516	0.220141
350	0.229904	0.217547	0.261907
351	0.223088	0.211577	0.301361
352	0.223308	0.257661	0.301674
353	0.233876	0.221316	0.221097
354	0.250153	0.214089	0.222198
355	0.225568	0.212208	0.22708
356	0.257686	0.226998	0.228544
357	0.246543	0.231784	0.222983
358	0.248342	0.212553	0.222606
359	0.235915	0.219842	0.315814
360	0.25019	0.212552	0.245917
361	0.2261	0.208665	0.340898
362	0.23524	0.256331	0.32438
363	0.226111	0.259248	0.177163
364	0.23	0.2367	0.350664
365	0.243095	0.215343	0.336077
366	0.218331	0.203134	0.320866
367	0.247562	0.225943	0.218164
368	0.25151	0.306843	0.228774
369	0.217509	0.244598	0.237159
370	0.213971	0.231823	0.219778
371	0.213262	0.192416	0.249676
372	0.210825	0.236228	0.25027
373	0.22527	0.245042	0.257681
374	0.237648	0.246373	0.259224
375	0.260183	0.23328	0.251787
376	0.261213	0.275819	0.217232
377	0.246931	0.272234	0.217967
378	0.241076	0.282839	0.286951
379	0.244595	0.238156	0.235932
380	0.242762	0.214211	0.291268
381	0.260511	0.204474	0.240624
382	0.24607	0.220107	0.297939
383	0.254155	0.23262	0.232886
384	0.242054	0.240179	0.313727
385	0.249538	0.271083	0.28796
386	0.255531	0.226851	0.227365
387	0.247074	0.269977	0.262983
388	0.241173	0.233713	0.227681
389	0.24604	0.208435	0.323943
390	0.252106	0.227367	0.250355
391	0.266037	0.303666	0.278564
392	0.260178	0.22493	0.312328
393	0.240041	0.257802	0.259312
394	0.264955	0.211827	0.269933
395	0.221573	0.214147	0.197892
396	0.227917	0.226313	0.303934
397	0.245276	0.252883	0.325942
398	0.235212	0.223339	0.312826
399	0.236012	0.231775	0.268158
400	0.218082	0.228518	0.300091
401	0.230433	0.227968	0.296328
402	0.214549	0.243799	0.29238
403	0.226818	0.220792	0.30498
404	0.235966	0.285498	0.268265
405	0.236051	0.288749	0.283397
406	0.233165	0.227588	0.266633
407	0.238104	0.265627	0.274801
408	0.241539	0.295821	0.321402
409	0.222548	0.227904	0.239357
410	0.240407	0.234665	0.254554
411	0.228435	0.223961	0.249656
412	0.236553	0.21983	0.224932
413	0.241057	0.231338	0.295316
414	0.229251	0.227682	0.295047
415	0.234499	0.218315	0.239785
416	0.240979	0.226484	0.321283
417	0.256407	0.239023	0.28833
418	0.238983	0.248477	0.317259
419	0.225496	0.22363	0.311963
420	0.235191	0.218394	0.321727
421	0.239751	0.235568	0.312598
422	0.222737	0.225098	0.314196
423	0.245921	0.21917	0.354053
424	0.252557	0.266599	0.306964
425	0.24635	0.22859	0.322752
426	0.232773	0.270527	0.222475
427	0.233712	0.235545	0.26595
428	0.248605	0.238518	0.280171
429	0.25946	0.241209	0.238981
430	0.236651	0.244381	0.309556
431	0.240663	0.255585	0.214897
432	0.248779	0.234546	0.300966
433	0.243284	0.232086	0.247323
434	0.228827	0.200873	0.220548
435	0.232384	0.224835	0.244275
436	0.224857	0.221609	0.242935
437	0.239236	0.223314	0.306501
438	0.266325	0.221262	0.256312
439	0.246666	0.211319	0.310221
440	0.218937	0.215019	0.192005
441	0.21745	0.233745	0.200201
442	0.275136	0.227744	0.182261
443	0.228195	0.224823	0.252941
444	0.221333	0.222626	0.261974
445	0.214992	0.248212	0.225369
446	0.219655	0.221747	0.231159
447	0.248194	0.23997	0.233049
448	0.211183	0.225276	0.289159
449	0.22902	0.225019	0.320377
450	0.214731	0.230836	0.313696
451	0.246372	0.248829	0.31428
452	0.235685	0.246336	0.269565
453	0.234232	0.276348	0.222247
454	0.223501	0.283827	0.241491
455	0.23249	0.285829	0.261637
456	0.230566	0.192316	0.272316
457	0.213399	0.227694	0.231247
458	0.259656	0.229155	0.243896
459	0.2551	0.229802	0.280156
460	0.251728	0.221585	0.243411
461	0.243951	0.221431	0.24054
462	0.277151	0.222107	0.293786
463	0.26867	0.204446	0.294609
464	0.280024	0.216423	0.280923
465	0.292739	0.218353	0.309783
466	0.240096	0.208351	0.187271
467	0.230968	0.245767	0.300319
468	0.218166	0.245825	0.259056
469	0.187358	0.263237	0.286056
470	0.22802	0.252334	0.265718
471	0.217889	0.251515	0.277638
472	0.265837	0.255501	0.266088
473	0.22996	0.248039	0.313449
474	0.236151	0.249542	0.345284
475	0.232364	0.258087	0.202179
476	0.233382	0.254996	0.22037
477	0.247756	0.252243	0.304897
478	0.260317	0.252282	0.289622
479	0.204548	0.251755	0.271006
480	0.22373	0.258632	0.25382
481	0.230805	0.20791	0.294734
482	0.264333	0.209789	0.284059
483	0.264197	0.215831	0.302356
484	0.222236	0.212646	0.295321
485	0.220122	0.21654	0.198534
486	0.214571	0.214284	0.291675
487	0.219402	0.207377	0.277892
488	0.222025	0.218262	0.275203
489	0.222829	0.212701	0.316898
490	0.206014	0.254594	0.310417
491	0.237786	0.219279	0.290286
492	0.224297	0.227645	0.304358
493	0.207061	0.262156	0.316693
494	0.214951	0.261878	0.288898
495	0.243244	0.270423	0.254461
496	0.242498	0.272355	0.314731
497	0.240467	0.281283	0.331524
498	0.194974	0.239175	0.290627
499	0.212666	0.239245	0.324622
500	0.211513	0.22925	0.312125
501	0.228924	0.238969	0.285886
502	0.211265	0.243816	0.290981
503	0.278512	0.218493	0.209238
504	0.24886	0.234413	0.286884
505	0.266332	0.210196	0.276185
506	0.241689	0.250454	0.217018
507	0.239272	0.24524	0.246195
508	0.235972	0.249058	0.32833
509	0.231801	0.248697	0.26623
510	0.234058	0.239229	0.236472
511	0.254735	0.248156	0.329677
512	0.268078	0.240509	0.267645
513	0.192937	0.216957	0.20945
514	0.212265	0.230869	0.251134
515	0.195257	0.229491	0.227048
516	0.204075	0.234609	0.238397
517	0.210611	0.232128	0.475662
518	0.22382	0.222234	0.219533
519	0.222247	0.222437	0.251824
520	0.226773	0.21757	0.306302
521	0.225227	0.220416	0.236308
522	0.269108	0.222583	0.28331
523	0.23549	0.219936	0.300643
524	0.218268	0.240298	0.239149
525	0.231302	0.234031	0.296604
526	0.22352	0.244024	0.264785
527	0.216928	0.23851	0.332989
528	0.222348	0.203997	0.240274
529	0.23837	0.20372	0.298231
530	0.271617	0.197101	0.195821
531	0.261778	0.215492	0.302224
532	0.23076	0.21963	0.386894
533	0.255575	0.213449	0.273551
534	0.220802	0.223134	0.301069
535	0.231543	0.216309	0.26938
536	0.228723	0.220008	0.239039
537	0.244447	0.215347	0.208893
538	0.225749	0.214933	0.299815
539	0.244663	0.22322	0.313156
540	0.2393	0.238662	0.29039
541	0.270354	0.232087	0.320066
542	0.226494	0.232084	0.239418
543	0.241723	0.235009	0.259135
544	0.24159	0.216657	0.289188
545	0.228074	0.258524	0.295096
546	0.229136	0.228441	0.260617
547	0.241254	0.240988	0.207746
548	0.249925	0.211883	0.42373
549	0.242384	0.203741	0.310904
550	0.253677	0.252946	0.222235
551	0.244154	0.219997	0.259477
552	0.262986	0.271541	0.251624
553	0.253142	0.229499	0.263355
554	0.216501	0.222509	0.249627
555	0.239698	0.213761	0.28554
556	0.237773	0.281246	0.198076
557	0.179922	0.231667	0.338095
558	0.231611	0.248226	0.349353
559	0.283427	0.212248	0.300308
560	0.22348	0.213765	0.309476
561	0.199578	0.210818	0.321058
562	0.277866	0.211795	0.293853
563	0.230316	0.209107	0.264353
564	0.237276	0.274478	0.271029
565	0.26985	0.257699	0.262157
566	0.23369	0.280808	0.309968
567	0.231787	0.226724	0.279507
568	0.258499	0.243294	0.301185
569	0.230804	0.241613	0.326086
570	0.226525	0.226682	0.263287
571	0.2301	0.219399	0.278419
572	0.23037	0.232699	0.219276
573	0.238193	0.237972	0.237324
574	0.233055	0.227153	0.289685
575	0.258456	0.235873	0.324696
576	0.238436	0.235414	0.289871
577	0.226525	0.214069	0.326316
578	0.226011	0.21347	0.325433
579	0.236738	0.21313	0.286123
580	0.2503	0.21229	0.318535
581	0.229485	0.216191	0.308071
582	0.235168	0.225547	0.288634
583	0.265886	0.223546	0.276521
584	0.253455	0.215296	0.323034
585	0.244303	0.216382	0.317879
586	0.222564	0.225782	0.306893
587	0.236243	0.216019	0.340144
588	0.2311	0.217544	0.301091
589	0.232168	0.252999	0.295095
590	0.237333	0.251114	0.275327
591	0.228331	0.252263	0.261445
592	0.234499	0.254165	0.290667
593	0.229257	0.2465	0.253164
594	0.252635	0.243227	0.259599
595	0.212493	0.202637	0.342809
596	0.242443	0.202079	0.227864
597	0.25747	0.217154	0.267847
598	0.237902	0.215115	0.323357
599	0.275847	0.216223	0.252457
600	0.223789	0.215951	0.204518
601	0.20309	0.247259	0.287158
602	0.199347	0.248612	0.224377
603	0.179975	0.249184	0.222155
604	0.219953	0.239935	0.222789
605	0.22258	0.24414	0.2529
606	0.275267	0.246109	0.231423
607	0.259923	0.243295	0.255201
608	0.22632	0.246852	0.270517
609	0.218496	0.240561	0.343047
610	0.256143	0.217281	0.305713
611	0.239371	0.215036	0.269867
612	0.230219	0.216947	0.259455
613	0.240295	0.215528	0.225708
614	0.222842	0.259637	0.322738
615	0.245847	0.254561	0.258841
616	0.256579	0.281568	0.264181
617	0.251279	0.232973	0.277089
618	0.246189	0.214722	0.266959
619	0.211847	0.210444	0.290206
620	0.255695	0.21035	0.320457
621	0.262672	0.21503	0.258153
622	0.239223	0.220587	0.263293
623	0.244363	0.219653	0.293213
624	0.238328	0.214352	0.24608
625	0.197114	0.217783	0.228943
626	0.274915	0.218719	0.261363
627	0.237709	0.218559	0.25303
628	0.28703	0.21605	0.227215
629	0.236445	0.21295	0.259191
630	0.219008	0.214788	0.258816
631	0.242013	0.211258	0.220387
632	0.261706	0.212395	0.219366
633	0.269012	0.21545	0.215719
634	0.230818	0.216796	0.386296
635	0.237616	0.215698	0.214542
636	0.238798	0.215617	0.258441
637	0.231958	0.216025	0.239907
638	0.235924	0.198571	0.235717
639	0.230694	0.263979	0.305427
640	0.198575	0.26159	0.28983
641	0.184304	0.263946	0.20449
642	0.215957	0.26372	0.35165
643	0.21956	0.263473	0.287135
644	0.221807	0.254799	0.307332
645	0.221613	0.264624	0.265346
646	0.221211	0.289594	0.291498
647	0.2511	0.30736	0.264492
648	0.266819	0.223877	0.284512
649	0.250813	0.225612	0.330754
650	0.2584	0.216555	0.277072
651	0.245685	0.221254	0.23097
652	0.232112	0.221603	0.25235
653	0.237437	0.232084	0.28687
654	0.225622	0.222337	0.23658
655	0.212587	0.222606	0.25127
656	0.246214	0.21664	0.233194
657	0.242222	0.221352	0.234112
658	0.22896	0.238677	0.263084
659	0.220141	0.237156	0.221617
660	0.225922	0.233473	0.215452
661	0.237399	0.218559	0.224811
662	0.193683	0.233304	0.218826
663	0.219014	0.236679	0.311538
664	0.236384	0.224427	0.306366
665	0.234343	0.222074	0.309168
666	0.239742	0.220707	0.308798
667	0.220567	0.217479	0.2903
668	0.252595	0.224331	0.338201
669	0.253608	0.218791	0.300581
670	0.229422	0.218606	0.191715
671	0.211355	0.25266	0.292632
672	0.233708	0.256647	0.236275
673	0.233386	0.254227	0.24769
674	0.311883	0.239356	0.280869
675	0.233058	0.227478	0.258683
676	0.228738	0.229095	0.293485
677	0.249999	0.230999	0.281353
678	0.233907	0.259131	0.278967
679	0.243373	0.21249	0.27533
680	0.230599	0.211505	0.2406
681	0.252622	0.216112	0.2519
682	0.235242	0.211937	0.244566
683	0.230202	0.229084	0.270824
684	0.268733	0.229727	0.281341
685	0.272091	0.232569	0.333599
686	0.242381	0.224408	0.286514
687	0.260157	0.22488	0.32217
688	0.241179	0.225721	0.286951
689	0.22119	0.224316	0.211447
690	0.237748	0.2636	0.23763
691	0.235394	0.265271	0.275159
692	0.2358	0.263433	0.288393
693	0.238498	0.235638	0.308639
694	0.232382	0.234476	0.306134
695	0.225969	0.238182	0.292943
696	0.238507	0.244681	0.238297
697	0.231685	0.243309	0.271783
698	0.245335	0.252979	0.300766
699	0.219028	0.222313	0.239586
700	0.252546	0.238307	0.248873
701	0.228713	0.260472	0.336802
702	0.20077	0.248387	0.233178
703	0.233453	0.205341	0.272256
704	0.237109	0.201248	0.268319
705	0.323471	0.207951	0.279527
706	0.244015	0.229915	0.283232
707	0.243657	0.230934	0.218275
708	0.242349	0.23107	0.211042
709	0.242829	0.223298	0.234328
710	0.234988	0.226073	0.268395
711	0.242138	0.217395	0.268031
712	0.233404	0.301433	0.274598
713	0.257085	0.246824	0.325372
714	0.238869	0.21381	0.240982
715	0.243518	0.25126	0.284186
716	0.242875	0.252191	0.305637
717	0.292517	0.246706	0.258609
718	0.252257	0.252316	0.322846
719	0.243393	0.250705	0.260369
720	0.250127	0.211927	0.256883
721	0.230029	0.214269	0.310018
722	0.247832	0.263742	0.302719
723	0.252769	0.263817	0.304264
724	0.235138	0.227823	0.343989
725	0.269775	0.224089	0.353802
726	0.231032	0.224909	0.329861
727	0.26933	0.228957	0.287004
728	0.262388	0.231513	0.309893
729	0.275628	0.214042	0.284465
730	0.26175	0.208071	0.241677
731	0.266527	0.207782	0.29482
732	0.254001	0.237903	0.301085
733	0.279871	0.235457	0.220935
734	0.238386	0.250388	0.302937
735	0.24045	0.268955	0.26551
736	0.234031	0.255702	0.276372
737	0.224179	0.212492	0.26734
738	0.248643	0.226137	0.301108
739	0.26384	0.252619	0.24414
740	0.271236	0.216336	0.262108
741	0.229673	0.223116	0.296038
742	0.235959	0.2295	0.298517
743	0.233316	0.214062	0.287773
744	0.229017	0.215977	0.254002
745	0.229752	0.298737	0.244223
746	0.231225	0.20242	0.234497
747	0.23049	0.268961	0.241974
748	0.224264	0.219971	0.273464
749	0.224028	0.248103	0.213096
750	0.224338	0.228141	0.271765
751	0.215481	0.21098	0.29954
752	0.247502	0.225881	0.276982
753	0.247366	0.239423	0.283092
754	0.277364	0.23067	0.281256
755	0.269112	0.236429	0.31222
756	0.22336	0.22095	0.252869
757	0.223685	0.273513	0.278908
758	0.226994	0.219832	0.300768
759	0.225623	0.213228	0.267988
760	0.226501	0.216022	0.283657
761	0.263564	0.308829	0.290307
762	0.257778	0.210785	0.32116
763	0.230503	0.21304	0.267999
764	0.227178	0.266082	0.364147
765	0.227071	0.216531	0.303919
766	0.228424	0.221102	0.304339
767	0.227675	0.248232	0.331463
768	0.234645	0.221365	0.278325
769	0.231348	0.220019	0.267846
770	0.229774	0.218872	0.363179
771	0.227892	0.254356	0.237705
772	0.250603	0.248997	0.288634
773	0.231363	0.218316	0.285533
774	0.240215	0.222254	0.256961
775	0.245987	0.206796	0.323944
776	0.259108	0.26701	0.359264
777	0.240407	0.202182	0.192839
778	0.241502	0.211623	0.365779
779	0.252129	0.211064	0.227068
780	0.256622	0.203882	0.305623
781	0.246193	0.213542	0.256353
782	0.234712	0.217544	0.325249
783	0.226891	0.226173	0.307417
784	0.240549	0.245691	0.298925
785	0.226398	0.219686	0.293107
786	0.224952	0.240757	0.348236
787	0.234145	0.219869	0.267669
788	0.242334	0.213024	0.213434
789	0.240702	0.21986	0.345096
790	0.234342	0.259018	0.267857
791	0.242735	0.231431	0.287658
792	0.227256	0.237673	0.231009
793	0.202809	0.228373	0.327875
794	0.229298	0.205559	0.356267
795	0.206054	0.207227	0.307897
796	0.220251	0.248374	0.314994
797	0.236301	0.263618	0.321063
798	0.21041	0.26223	0.212346
799	0.210543	0.247905	0.281418
800	0.22889	0.287826	0.23348
801	0.228403	0.221866	0.260018
802	0.235633	0.223293	0.266601
803	0.24308	0.217677	0.264353
804	0.249436	0.221536	0.3071
805	0.25377	0.210498	0.26179
806	0.251424	0.228077	0.196484
807	0.230558	0.236615	0.252769
808	0.24045	0.239118	0.353112
809	0.215578	0.193167	0.242202
810	0.238882	0.233057	0.334465
811	0.218833	0.219666	0.230519
812	0.215378	0.260517	0.278031
813	0.242167	0.199224	0.221742
814	0.268045	0.209787	0.243459
815	0.246964	0.232238	0.23225
816	0.243258	0.262001	0.315561
817	0.246351	0.242136	0.241433
818	0.235552	0.236504	0.310907
819	0.23824	0.217327	0.304543
820	0.23228	0.216481	0.2962
821	0.231364	0.214662	0.253393
822	0.243507	0.233053	0.254891
823	0.274524	0.229662	0.269515
824	0.249383	0.232575	0.252412
825	0.248445	0.22756	0.227681
826	0.260023	0.23059	0.275001
827	0.246138	0.225576	0.29252
828	0.21581	0.213308	0.288265
829	0.248067	0.230946	0.313327
830	0.235207	0.230347	0.272236
831	0.244969	0.229477	0.287617
832	0.237076	0.238749	0.339108
833	0.204312	0.233343	0.313052
834	0.198658	0.230326	0.31446
835	0.225907	0.218045	0.328223
836	0.212924	0.21659	0.233761
837	0.198156	0.246887	0.313015
838	0.197314	0.280025	0.269584
839	0.177753	0.234656	0.304336
840	0.208332	0.225457	0.234254
841	0.186204	0.211705	0.289161
842	0.218779	0.21232	0.347634
843	0.222536	0.222636	0.293351
844	0.242173	0.22999	0.288928
845	0.266807	0.230348	0.309305
846	0.243573	0.217862	0.263292
847	0.214326	0.212637	0.27718
848	0.196415	0.230481	0.264755
849	0.252977	0.217791	0.323887
850	0.225443	0.238656	0.229108
851	0.203757	0.211337	0.256865
852	0.240199	0.220358	0.311709
853	0.254226	0.218178	0.276143
854	0.223915	0.218352	0.239794
855	0.226526	0.235398	0.248285
856	0.304395	0.210152	0.309021
857	0.218487	0.18774	0.467044
858	0.269652	0.216743	0.264015
859	0.256195	0.231211	0.236442
860	0.251745	0.237676	0.239506
861	0.262899	0.240531	0.300303
862	0.189571	0.225402	0.274318
863	0.203895	0.244632	0.225022
864	0.258739	0.23381	0.312597
865	0.252634	0.209646	0.264537
866	0.309741	0.232794	0.340099
867	0.255161	0.235023	0.283768
868	0.306016	0.238933	0.274339
869	0.304142	0.256739	0.297249
870	0.230867	0.229798	0.305805
871	0.243904	0.216647	0.230917
872	0.253467	0.224217	0.230107
873	0.265255	0.242702	0.298249
874	0.256317	0.210493	0.267424
875	0.218832	0.218685	0.300441
876	0.196302	0.219509	0.23013
877	0.186392	0.27308	0.266943
878	0.205217	0.271002	0.296455
879	0.196173	0.232554	0.262332
880	0.231277	0.238805	0.270265
881	0.229915	0.236994	0.315965
882	0.229904	0.214532	0.221546
883	0.23159	0.275624	0.277542
884	0.228417	0.229875	0.280485
885	0.229233	0.254982	0.218359
886	0.230524	0.234479	0.242422
887	0.224001	0.225964	0.243142
888	0.245194	0.231676	0.293612
889	0.247124	0.212725	0.28002
890	0.228109	0.23273	0.210212
891	0.234116	0.227967	0.238158
892	0.227428	0.247571	0.233127
893	0.271927	0.214528	0.297978
894	0.231826	0.21353	0.299746
895	0.233082	0.223656	0.236591
896	0.211579	0.232536	0.285655
897	0.22262	0.245051	0.271407
898	0.247364	0.227936	0.25258
899	0.309895	0.218908	0.268509
900	0.244638	0.213658	0.248228
901	0.258563	0.214538	0.35536
902	0.242731	0.213336	0.250434
903	0.240873	0.224817	0.297846
904	0.240201	0.211233	0.259691
905	0.233086	0.295841	0.265844
906	0.234678	0.235686	0.251537
907	0.242352	0.22293	0.31342
908	0.232304	0.20929	0.29087
909	0.223355	0.203647	0.301386
910	0.235506	0.200638	0.272711
911	0.245057	0.201171	0.265532
912	0.243035	0.227483	0.261935
913	0.24698	0.21377	0.290775
914	0.225852	0.21901	0.245115
915	0.221805	0.213583	0.238186
916	0.215527	0.214319	0.214976
917	0.233162	0.214109	0.288691
918	0.22777	0.214784	0.300223
919	0.21736	0.230518	0.404761
920	0.236622	0.219227	0.226785
921	0.238771	0.198414	0.483798
922	0.241572	0.220963	0.257443
923	0.225519	0.220024	0.257289
924	0.230717	0.223506	0.214212
925	0.239576	0.211443	0.294975
926	0.246388	0.25898	0.26031
927	0.228402	0.274701	0.253823
928	0.23168	0.223415	0.247874
929	0.268844	0.30143	0.248372
930	0.255834	0.201741	0.272369
931	0.235955	0.206233	0.314419
932	0.244279	0.215326	0.289213
933	0.251165	0.197164	0.261121
934	0.244654	0.241176	0.288374
935	0.23304	0.203585	0.283058
936	0.229325	0.23419	0.294756
937	0.234562	0.257864	0.229864
938	0.231014	0.236006	0.275105
939	0.221646	0.221581	0.267879
940	0.223276	0.19698	0.247792
941	0.243351	0.238493	0.302099
942	0.231694	0.235736	0.245847
943	0.234864	0.22854	0.241759
944	0.228907	0.234587	0.286753
945	0.227023	0.22209	0.304699
946	0.245056	0.23756	0.231842
947	0.238862	0.227865	0.240092
948	0.233199	0.214168	0.194651
949	0.269137	0.202573	0.292493
950	0.240621	0.216226	0.237852
951	0.197349	0.225232	0.201248
952	0.233447	0.193179	0.297664
953	0.234304	0.226957	0.219313
954	0.248179	0.225387	0.234199
955	0.239121	0.219464	0.280133
956	0.230386	0.25623	0.249312
957	0.243322	0.248482	0.300738
958	0.256684	0.255709	0.289891
959	0.234624	0.249421	0.238792
960	0.230319	0.231111	0.226112
961	0.253808	0.231813	0.318339
962	0.187172	0.239334	0.212181
963	0.214495	0.243782	0.272399
964	0.229381	0.264206	0.401642
965	0.216176	0.267134	0.211902
966	0.231403	0.20453	0.244786
967	0.207294	0.217346	0.224197
968	0.207866	0.221667	0.236119
969	0.223877	0.203437	0.237833
970	0.228308	0.27154	0.328395
971	0.235668	0.218919	0.335058
972	0.228518	0.219366	0.25858
973	0.246356	0.212147	0.274908
974	0.233748	0.244726	0.239301
975	0.207946	0.238235	0.256393
976	0.206391	0.320054	0.293944
977	0.233188	0.236733	0.203348
978	0.223813	0.21717	0.275704
979	0.273362	0.220905	0.348833
980	0.228586	0.228117	0.249668
981	0.262512	0.223901	0.275371
982	0.248863	0.222159	0.251924
983	0.233902	0.24989	0.283311
984	0.227068	0.217823	0.276024
985	0.238876	0.239045	0.258547
986	0.246854	0.241841	0.256621
987	0.232296	0.23638	0.30436
988	0.22782	0.212321	0.234038
989	0.233507	0.228067	0.287327
990	0.221772	0.210758	0.284546
991	0.216426	0.205589	0.248989
992	0.22639	0.231345	0.2483
993	0.22925	0.232585	0.246161
994	0.244882	0.230405	0.461023
995	0.25538	0.230089	0.250999
996	0.232053	0.230268	0.254725
997	0.230473	0.232058	0.214273
998	0.224363	0.231003	0.255803
999	0.234966	0.208721	0.238937
1000	0.241092	0.215588	0.244137
1001	0.26881	0.226305	0.242463
1002	0.23309	0.231483	0.232386
1003	0.242133	0.224357	0.281995
1004	0.239891	0.230439	0.202021
1005	0.260851	0.232061	0.208177
1006	0.208567	0.219134	0.277786
1007	0.211317	0.220042	0.285369
1008	0.249863	0.196745	0.257278
1009	0.226707	0.252116	0.336361
1010	0.228969	0.296598	0.30859
1011	0.221382	0.218824	0.25115
1012	0.237531	0.247459	0.264052
1013	0.247955	0.237182	0.254648
1014	0.233123	0.193921	0.263162
1015	0.249775	0.214998	0.260895
1016	0.309251	0.183805	0.323549
1017	0.235845	0.232875	0.24171
1018	0.258166	0.277668	0.296528
1019	0.240775	0.211762	0.27054
1020	0.232327	0.21832	0.312735
1021	0.220805	0.235257	0.258922
1022	0.221909	0.216292	0.283117
1023	0.246574	0.20449	0.281147
1024	0.218433	0.227391	0.270228
1025	0.234548	0.223568	0.27268
1026	0.212199	0.222031	0.266505
1027	0.24448	0.234552	0.254082
1028	0.241278	0.236327	0.294615
1029	0.225849	0.275056	0.23507
1030	0.238895	0.24388	0.343548
1031	0.230548	0.229027	0.36099
1032	0.220224	0.238309	0.345861
1033	0.22899	0.250167	0.238097
1034	0.224047	0.235864	0.300934
1035	0.220082	0.228453	0.268657
1036	0.193986	0.230542	0.274667
1037	0.195608	0.205996	0.253232
1038	0.244265	0.207721	0.251461
1039	0.240396	0.249055	0.266826
1040	0.259187	0.24567	0.255786
1041	0.218054	0.250222	0.287108
1042	0.236307	0.200233	0.289327
1043	0.242138	0.216822	0.287421
1044	0.240856	0.169872	0.28548
1045	0.237683	0.243317	0.288636
1046	0.224116	0.21092	0.289441
1047	0.226305	0.22535	0.25748
1048	0.219662	0.230343	0.264724
1049	0.233869	0.253335	0.279679
1050	0.226218	0.220483	0.335799
1051	0.229853	0.236402	0.292194
1052	0.220151	0.225723	0.253374
1053	0.21967	0.232707	0.275178
1054	0.229556	0.221482	0.26288
1055	0.223058	0.230052	0.284627
1056	0.206395	0.235404	0.256558
1057	0.210807	0.226777	0.253582
1058	0.210982	0.222044	0.268164
1059	0.204719	0.21856	0.274676
1060	0.209725	0.225905	0.279908
1061	0.22054	0.235807	0.291119
1062	0.238582	0.221337	0.310339
1063	0.226439	0.21417	0.311257
1064	0.310383	0.20226	0.309683
1065	0.221755	0.21813	0.287126
1066	0.217208	0.222518	0.275747
1067	0.229397	0.246502	0.276466
1068	0.259623	0.258294	0.29395
1069	0.235056	0.244971	0.271085
1070	0.254217	0.25038	0.268796
1071	0.202032	0.27011	0.301805
1072	0.188015	0.252907	0.289203
1073	0.234334	0.217943	0.287437
1074	0.239388	0.206503	0.295685
1075	0.242159	0.222893	0.297902
1076	0.241501	0.227961	0.292881
1077	0.229599	0.191774	0.29406
1078	0.23236	0.18951	0.296602
1079	0.240309	0.190505	0.294447
1080	0.235107	0.227767	0.281232
1081	0.226025	0.225581	0.335907
1082	0.224282	0.227515	0.311311
1083	0.238755	0.230169	0.358603
1084	0.23509	0.229654	0.298133
1085	0.205142	0.226906	0.328325
1086	0.224889	0.241713	0.269509
1087	0.227333	0.240319	0.255496
1088	0.209129	0.310627	0.271656
1089	0.230458	0.230047	0.267648
1090	0.260205	0.204234	0.268124
1091	0.240196	0.245808	0.304503
1092	0.23579	0.233039	0.314372
1093	0.248414	0.224707	0.305095
1094	0.257271	0.307553	0.301737
1095	0.224699	0.248002	0.305498
1096	0.243462	0.237389	0.305884
1097	0.225094	0.243432	0.324271
1098	0.242479	0.245863	0.291334
1099	0.245253	0.240834	0.286048
1100	0.234716	0.228196	0.254889
1101	0.238363	0.22554	0.238195
1102	0.236355	0.230212	0.268708
1103	0.228251	0.234874	0.288916
1104	0.227545	0.234943	0.282403
1105	0.271665	0.229848	0.305874
1106	0.23121	0.228037	0.277124
1107	0.251593	0.230542	0.290895
1108	0.279436	0.226826	0.358912
1109	0.249938	0.233675	0.306813
1110	0.218497	0.215416	0.341854
1111	0.266419	0.226689	0.338981
1112	0.261394	0.227666	0.211981
1113	0.240434	0.238398	0.264189
1114	0.252324	0.239747	0.306223
1115	0.23234	0.207711	0.273029
1116	0.264051	0.196327	0.306311
1117	0.229825	0.285446	0.282276
1118	0.248461	0.2864	0.207047
1119	0.25951	0.249925	0.217428
1120	0.280988	0.217189	0.196693
1121	0.245123	0.207082	0.215805
1122	0.250692	0.207802	0.231367
1123	0.294777	0.207783	0.313005
1124	0.229635	0.203146	0.244142
1125	0.249674	0.206257	0.265424
1126	0.230927	0.203968	0.219982
1127	0.226888	0.24621	0.20928
1128	0.247968	0.257173	0.219487
1129	0.245421	0.250131	0.205753
1130	0.306131	0.266053	0.215548
1131	0.237803	0.230783	0.303914
1132	0.23537	0.214239	0.231473
1133	0.223738	0.209205	0.281617
1134	0.18944	0.215753	0.27193
1135	0.281325	0.225617	0.264378
1136	0.258917	0.224528	0.246195
1137	0.223646	0.235579	0.205591
1138	0.226961	0.263681	0.242174
1139	0.211936	0.260019	0.307313
1140	0.225178	0.234236	0.291056
1141	0.22408	0.249613	0.289344
1142	0.227419	0.261624	0.276649
1143	0.222299	0.245518	0.290253
1144	0.232758	0.217922	0.309658
1145	0.229673	0.278231	0.312549
1146	0.222915	0.225811	0.304288
1147	0.23758	0.291445	0.314295
1148	0.221527	0.259127	0.31667
1149	0.205411	0.227893	0.318977
1150	0.24858	0.228552	0.251844
1151	0.251579	0.263472	0.255667
1152	0.242866	0.230074	0.263358
1153	0.212685	0.234964	0.25839
1154	0.253362	0.213971	0.252631
1155	0.242588	0.23222	0.249838
1156	0.242844	0.21356	0.248053
1157	0.240712	0.216704	0.25326
1158	0.244068	0.259805	0.241779
1159	0.276277	0.210751	0.284962
1160	0.249202	0.209253	0.278669
1161	0.269278	0.195859	0.31368
1162	0.242046	0.276756	0.31191
1163	0.248415	0.289519	0.183729
1164	0.249303	0.2633	0.193996
1165	0.245908	0.265205	0.181781
1166	0.232145	0.260224	0.293451
1167	0.23851	0.238201	0.315118
1168	0.264506	0.244575	0.287978
1169	0.262852	0.212665	0.282779
1170	0.240578	0.26266	0.274012
1171	0.244555	0.217376	0.240316
1172	0.247062	0.261125	0.241868
1173	0.254114	0.264647	0.239382
1174	0.22341	0.230485	0.239937
1175	0.222553	0.248544	0.312584
1176	0.217582	0.213111	0.254514
1177	0.222575	0.285773	0.258306
1178	0.268364	0.255056	0.282824
1179	0.271388	0.247469	0.285796
1180	0.230505	0.282387	0.295303
1181	0.242853	0.224288	0.270124
1182	0.242443	0.269344	0.282331
1183	0.291092	0.336478	0.249186
1184	0.25292	0.261456	0.296619
1185	0.258341	0.213434	0.299853
1186	0.265319	0.211274	0.255128
1187	0.237629	0.220756	0.25965
1188	0.237288	0.251438	0.30558
1189	0.2315	0.271649	0.323485
1190	0.230191	0.251312	0.308098
1191	0.224007	0.313741	0.315856
1192	0.238207	0.259214	0.308834
1193	0.231807	0.248806	0.313111
1194	0.248099	0.228599	0.305997
1195	0.230121	0.287123	0.277909
1196	0.222469	0.218823	0.289234
1197	0.232009	0.248087	0.292914
1198	0.276734	0.231574	0.321742
1199	0.245814	0.259006	0.309017
1200	0.223273	0.23111	0.243667
1201	0.243371	0.207262	0.323778
1202	0.241886	0.341831	0.223195
1203	0.236753	0.230702	0.216692
1204	0.234728	0.232151	0.210851
1205	0.24751	0.245839	0.323547
1206	0.240091	0.223278	0.25242
1207	0.219298	0.261137	0.262569
1208	0.229369	0.214475	0.346617
1209	0.252859	0.21728	0.329023
1210	0.250032	0.225229	0.343097
1211	0.238901	0.242497	0.291022
1212	0.228058	0.214545	0.281953
1213	0.225244	0.203016	0.356536
1214	0.243628	0.217825	0.359253
1215	0.227705	0.261964	0.377621
1216	0.238244	0.25519	0.266269
1217	0.219582	0.245626	0.239749
1218	0.233044	0.270808	0.264601
1219	0.239715	0.227225	0.252083
1220	0.226447	0.27124	0.314771
1221	0.23695	0.217545	0.359626
1222	0.232609	0.214934	0.276848
1223	0.237833	0.233437	0.297972
1224	0.210153	0.213098	0.286168
1225	0.234481	0.210932	0.269288
1226	0.270297	0.210653	0.291155
1227	0.255488	0.238805	0.262158
1228	0.247131	0.24096	0.282601
1229	0.233681	0.233638	0.229787
1230	0.255155	0.251982	0.305125
1231	0.241856	0.265082	0.309476
1232	0.23987	0.265316	0.319692
1233	0.252004	0.247055	0.292569
1234	0.24484	0.284792	0.228853
1235	0.237628	0.242899	0.232776
1236	0.244324	0.237215	0.23543
1237	0.252692	0.243172	0.22664
1238	0.231747	0.273239	0.292883
1239	0.26969	0.270257	0.219146
1240	0.255357	0.283442	0.215202
1241	0.238823	0.28692	0.210203
1242	0.226483	0.272083	0.216185
1243	0.221891	0.296848	0.252353
1244	0.279176	0.294694	0.273944
1245	0.247622	0.231942	0.292883
1246	0.256825	0.225229	0.30686
1247	0.262803	0.210338	0.244779
1248	0.250622	0.213517	0.266802
1249	0.248307	0.22172	0.263839
1250	0.262358	0.221693	0.301298
1251	0.199711	0.219806	0.235055
1252	0.215942	0.271194	0.278886
1253	0.247352	0.230229	0.210963
1254	0.286002	0.234257	0.191301
1255	0.20144	0.220976	0.227264
1256	0.201255	0.19937	0.221604
1257	0.281454	0.200791	0.226929
1258	0.263691	0.206664	0.220397
1259	0.239937	0.212048	0.287747
1260	0.244408	0.209057	0.326046
1261	0.218748	0.301563	0.273899
1262	0.233403	0.263733	0.284273
1263	0.244697	0.26038	0.290786
1264	0.17874	0.227618	0.291871
1265	0.208778	0.270242	0.23772
1266	0.25392	0.221642	0.23509
1267	0.249649	0.233898	0.232118
1268	0.27758	0.204436	0.235792
1269	0.285802	0.20805	0.236361
1270	0.203778	0.243758	0.282407
1271	0.221352	0.242474	0.175123
1272	0.280731	0.218078	0.241628
1273	0.2346	0.243603	0.241597
1274	0.202129	0.240856	0.238097
1275	0.247983	0.239197	0.271839
1276	0.206172	0.213324	0.342718
1277	0.267847	0.212608	0.327707
1278	0.222601	0.27186	0.267292
1279	0.237865	0.219561	0.320009
1280	0.231259	0.231561	0.265464
1281	0.242698	0.229045	0.29007
1282	0.236672	0.268671	0.270364
1283	0.244341	0.232804	0.258963
1284	0.222812	0.220595	0.262685
1285	0.279892	0.254542	0.296767
1286	0.325995	0.234363	0.26976
1287	0.248103	0.235429	0.271501
1288	0.231596	0.23777	0.240484
1289	0.247622	0.253848	0.218065
1290	0.248728	0.226949	0.221553
1291	0.230817	0.233489	0.296518
1292	0.228257	0.237874	0.33139
1293	0.230321	0.212379	0.342874
1294	0.23246	0.203567	0.336336
1295	0.226853	0.24246	0.35274
1296	0.226719	0.219358	0.33362
1297	0.238504	0.211833	0.322594
1298	0.238147	0.220255	0.293417
1299	0.235242	0.211109	0.29341
1300	0.239845	0.26027	0.296537
1301	0.245296	0.215517	0.291261
1302	0.268104	0.228493	0.27255
1303	0.232683	0.223937	0.274093
1304	0.223856	0.202366	0.263768
1305	0.229327	0.222193	0.262538
1306	0.232174	0.266066	0.24829
1307	0.226771	0.26474	0.250636
1308	0.224725	0.263465	0.317398
1309	0.258758	0.227753	0.304414
1310	0.231476	0.229719	0.252886
1311	0.222131	0.232489	0.295207
1312	0.231722	0.212708	0.296207
1313	0.184449	0.234643	0.287073
1314	0.192782	0.220979	0.283082
1315	0.19929	0.260421	0.257248
1316	0.200123	0.24638	0.250746
1317	0.200166	0.24391	0.245936
1318	0.240791	0.281244	0.239283
1319	0.250093	0.218026	0.255147
1320	0.246575	0.244485	0.24906
1321	0.199279	0.244762	0.298506
1322	0.225501	0.237286	0.302912
1323	0.234671	0.258217	0.288339
1324	0.255123	0.205054	0.289258
1325	0.235963	0.23448	0.279531
1326	0.224438	0.231166	0.341851
1327	0.227674	0.201364	0.29489
1328	0.222246	0.240045	0.241204
1329	0.227203	0.25941	0.245838
1330	0.236373	0.211542	0.282393
1331	0.236815	0.227089	0.307335
1332	0.232754	0.232821	0.318482
1333	0.224336	0.228244	0.312047
1334	0.21184	0.222897	0.236895
1335	0.217594	0.260654	0.289139
1336	0.225612	0.254843	0.283332
1337	0.24286	0.252629	0.259781
1338	0.225791	0.232904	0.248436
1339	0.22776	0.224179	0.263124
1340	0.233127	0.215462	0.272039
1341	0.241358	0.221587	0.228524
1342	0.236309	0.236715	0.233423
1343	0.220621	0.258275	0.300204
1344	0.242606	0.230566	0.31377
1345	0.236919	0.216642	0.293014
1346	0.21374	0.228829	0.301492
1347	0.211228	0.225473	0.303716
1348	0.231816	0.224897	0.299234
1349	0.224081	0.207909	0.283802
1350	0.219199	0.222095	0.282079
1351	0.242065	0.223395	0.244406
1352	0.233699	0.235469	0.335851
1353	0.260522	0.223805	0.340388
1354	0.260249	0.230596	0.342214
1355	0.243346	0.224652	0.338928
1356	0.23358	0.258914	0.313136
1357	0.233932	0.219863	0.314025
1358	0.242483	0.2304	0.30745
1359	0.230865	0.224667	0.195633
1360	0.224626	0.264203	0.229389
1361	0.221506	0.202305	0.303688
1362	0.248552	0.215944	0.310217
1363	0.257985	0.266749	0.268157
1364	0.242722	0.22439	0.323219
1365	0.242933	0.230029	0.311637
1366	0.242843	0.220691	0.34123
1367	0.230832	0.224496	0.264705
1368	0.230304	0.23926	0.290762
1369	0.23532	0.24147	0.262215
1370	0.253489	0.239027	0.212974
1371	0.24706	0.241549	0.290583
1372	0.26177	0.238871	0.241587
1373	0.260548	0.243216	0.250197
1374	0.236616	0.224327	0.295694
1375	0.274185	0.236219	0.287266
1376	0.232262	0.243009	0.214837
1377	0.235081	0.235726	0.262748
1378	0.232614	0.233667	0.295611
1379	0.230827	0.235833	0.224381
1380	0.230912	0.235198	0.232419
1381	0.229869	0.229481	0.210151
1382	0.229336	0.224895	0.237289
1383	0.230642	0.276295	0.254049
1384	0.253773	0.230283	0.213088
1385	0.267717	0.224331	0.239289
1386	0.230224	0.22627	0.249466
1387	0.171504	0.234184	0.249139
1388	0.18507	0.206356	0.205726
1389	0.227647	0.235178	0.231811
1390	0.249613	0.242293	0.228139
1391	0.246377	0.235339	0.238774
1392	0.253893	0.215597	0.228844
1393	0.29848	0.250934	0.237012
1394	0.241632	0.214695	0.317566
1395	0.224445	0.211095	0.224231
1396	0.220357	0.224851	0.274467
1397	0.227659	0.229619	0.275697
1398	0.216784	0.211379	0.268255
1399	0.240138	0.253303	0.27249
1400	0.240185	0.237562	0.226574
1401	0.230495	0.223235	0.272322
1402	0.233126	0.245014	0.211667
1403	0.233876	0.245362	0.297998
1404	0.239121	0.225998	0.22991
1405	0.246189	0.215324	0.293396
1406	0.244241	0.229312	0.284093
1407	0.250072	0.234156	0.295673
1408	0.250491	0.222575	0.276634
1409	0.250054	0.255318	0.27334
1410	0.241668	0.243684	0.293995
1411	0.240222	0.261761	0.268856
1412	0.237424	0.228826	0.271703
1413	0.249632	0.198112	0.292721
1414	0.237693	0.225075	0.273723
1415	0.195983	0.23254	0.246116
1416	0.241179	0.232753	0.246113
1417	0.239634	0.229228	0.23946
1418	0.236753	0.212317	0.300009
1419	0.242679	0.223791	0.258647
1420	0.237851	0.183339	0.251364
1421	0.284452	0.187827	0.2598
1422	0.212649	0.184125	0.252894
1423	0.189804	0.209788	0.298713
1424	0.257311	0.217903	0.313516
1425	0.237804	0.256553	0.239769
1426	0.240786	0.211509	0.232322
1427	0.23661	0.224545	0.246555
1428	0.22374	0.231743	0.239106
1429	0.225752	0.236199	0.250714
1430	0.237457	0.245504	0.485913
1431	0.218379	0.21972	0.423747
1432	0.24295	0.243135	0.321038
1433	0.231097	0.229371	0.284945
1434	0.245209	0.235746	0.284031
1435	0.237457	0.240591	0.26693
1436	0.232424	0.236748	0.301457
1437	0.238003	0.234919	0.308643
1438	0.213737	0.225593	0.290444
1439	0.250819	0.221163	0.281925
1440	0.244146	0.233411	0.257885
1441	0.245158	0.236217	0.241499
1442	0.250959	0.234609	0.248826
1443	0.253939	0.224175	0.227615
1444	0.259952	0.231295	0.247706
1445	0.235852	0.227939	0.285864
1446	0.274582	0.232348	0.269415
1447	0.231646	0.232756	0.292418
1448	0.258978	0.230839	0.249673
1449	0.240863	0.229492	0.437229
1450	0.243464	0.235759	0.292163
1451	0.224846	0.233109	0.473127
1452	0.258771	0.235679	0.46523
1453	0.226821	0.197265	0.273379
1454	0.253157	0.218251	0.227713
1455	0.232199	0.212068	0.341073
1456	0.277187	0.214581	0.266801
1457	0.239687	0.217704	0.258783
1458	0.237559	0.219621	0.265565
1459	0.239263	0.222262	0.255641
1460	0.241087	0.2553	0.26352
1461	0.226447	0.192337	0.264555
1462	0.260816	0.261333	0.299734
1463	0.236127	0.239728	0.247746
1464	0.24126	0.270002	0.322366
1465	0.24914	0.255626	0.247641
1466	0.252848	0.24723	0.277891
1467	0.256063	0.259046	0.336541
1468	0.239508	0.273578	0.319813
1469	0.229635	0.272501	0.244953
1470	0.20089	0.228199	0.286027
1471	0.242169	0.19721	0.285875
1472	0.236566	0.197809	0.29064
1473	0.229907	0.254495	0.249209
1474	0.226883	0.229938	0.332197
1475	0.224971	0.231464	0.254094
1476	0.233635	0.200389	0.271256
1477	0.226237	0.23371	0.267982
1478	0.228349	0.211533	0.209346
1479	0.232625	0.216866	0.233246
1480	0.229434	0.26163	0.26903
1481	0.221264	0.264422	0.285455
1482	0.210307	0.255666	0.258883
1483	0.229269	0.238605	0.30695
1484	0.250144	0.232179	0.249506
1485	0.234014	0.20952	0.293446
1486	0.268607	0.207727	0.272756
1487	0.241199	0.212547	0.316052
1488	0.217517	0.190465	0.280473
1489	0.235948	0.213057	0.336753
1490	0.223229	0.205456	0.295055
1491	0.242438	0.216707	0.281822
1492	0.242989	0.214657	0.288705
1493	0.272736	0.213757	0.318117
1494	0.260939	0.300287	0.378467
1495	0.231287	0.233937	0.290153
1496	0.241448	0.244087	0.293158
1497	0.255578	0.234405	0.256941
1498	0.237063	0.216289	0.308192
1499	0.222127	0.265266	0.296266
1500	0.229348	0.265042	0.271484
1501	0.236787	0.262348	0.304511
1502	0.236056	0.262249	0.279249
1503	0.291936	0.275693	0.265335
1504	0.249866	0.265969	0.321023
1505	0.262354	0.236749	0.300029
1506	0.223085	0.226801	0.268793
1507	0.220617	0.230184	0.262964
1508	0.221502	0.224638	0.298604
1509	0.204607	0.226817	0.264253
1510	0.246071	0.236155	0.263277
1511	0.17514	0.230573	0.278816
1512	0.229706	0.22797	0.222295
1513	0.223132	0.225935	0.300923
1514	0.254446	0.216327	0.257931
1515	0.231937	0.210646	0.291892
1516	0.250108	0.220969	0.295756
1517	0.237968	0.263825	0.340052
1518	0.234521	0.22183	0.277474
1519	0.231209	0.23749	0.266565
1520	0.227701	0.265001	0.267837
1521	0.23256	0.28939	0.239262
1522	0.227859	0.27033	0.274473
1523	0.214148	0.26036	0.338582
1524	0.241813	0.279746	0.31063
1525	0.250064	0.274839	0.28193
1526	0.24575	0.23317	0.270755
1527	0.264044	0.249874	0.294063
1528	0.255953	0.253477	0.246025
1529	0.225158	0.206105	0.246082
1530	0.219172	0.210986	0.284827
1531	0.213479	0.216142	0.291019
1532	0.220007	0.262999	0.295999
1533	0.224714	0.221252	0.181427
1534	0.231221	0.201974	0.292525
1535	0.267286	0.22869	0.205391
1536	0.23195	0.235124	0.229737
1537	0.235124	0.247801	0.251474
1538	0.220832	0.215979	0.301169
1539	0.241743	0.252132	0.265724
1540	0.257516	0.249403	0.272108
1541	0.227061	0.210994	0.271448
1542	0.241424	0.254343	0.295269
1543	0.24393	0.208191	0.278279
1544	0.224823	0.210886	0.235744
1545	0.217182	0.209232	0.411199
1546	0.249627	0.218376	0.272761
1547	0.245183	0.218182	0.296008
1548	0.246949	0.266513	0.207365
1549	0.23277	0.21476	0.264418
1550	0.23416	0.227855	0.267108
1551	0.255548	0.217298	0.29197
1552	0.223979	0.250128	0.289142
1553	0.222974	0.247103	0.321281
1554	0.248092	0.244321	0.335315
1555	0.239511	0.222404	0.285616
1556	0.230427	0.282487	0.214543
1557	0.238657	0.233321	0.293799
1558	0.218802	0.260347	0.280681
1559	0.214829	0.265257	0.258384
1560	0.247803	0.2373	0.2417
1561	0.185984	0.212645	0.279535
1562	0.242942	0.238713	0.301355
1563	0.246686	0.224357	0.259083
1564	0.252905	0.269879	0.330926
1565	0.227484	0.259201	0.209902
1566	0.232865	0.264162	0.259064
1567	0.231516	0.270603	0.293166
1568	0.276104	0.232227	0.298332
1569	0.253034	0.237881	0.195442
1570	0.249708	0.213786	0.336291
1571	0.220916	0.23785	0.233603
1572	0.233228	0.209343	0.244779
1573	0.218664	0.243473	0.285137
1574	0.222213	0.225477	0.258252
1575	0.233299	0.261156	0.315907
1576	0.225826	0.224108	0.241141
1577	0.265573	0.224935	0.298566
1578	0.232598	0.257675	0.255259
1579	0.235048	0.225164	0.282132
1580	0.241387	0.220964	0.272268
1581	0.239292	0.244692	0.293265
1582	0.305684	0.24787	0.306097
1583	0.241352	0.260999	0.302984
1584	0.237986	0.273341	0.231233
1585	0.231186	0.232346	0.269561
1586	0.239449	0.222294	0.293814
1587	0.235059	0.262971	0.263218
1588	0.23554	0.254777	0.228529
1589	0.239997	0.308236	0.287343
1590	0.239382	0.24248	0.272079
1591	0.237189	0.20692	0.277008
1592	0.279232	0.223109	0.236541
1593	0.237803	0.204515	0.225905
1594	0.231754	0.216046	0.353095
1595	0.2389	0.228627	0.297081
1596	0.241675	0.237953	0.24867
1597	0.241294	0.245048	0.402035
1598	0.225543	0.226638	0.366873
1599	0.236997	0.249588	0.212372
1600	0.23781	0.219601	0.237978
1601	0.229078	0.256177	0.298411
1602	0.22283	0.2608	0.246369
1603	0.216775	0.252032	0.439453
1604	0.23673	0.264555	0.28454
1605	0.237508	0.205484	0.266844
1606	0.268574	0.239285	0.254746
1607	0.248882	0.225156	0.280655
1608	0.244706	0.200616	0.274405
1609	0.238915	0.203245	0.231221
1610	0.22847	0.213634	0.234854
1611	0.255681	0.256118	0.261122
1612	0.241434	0.260847	0.303459
1613	0.246694	0.211366	0.297527
1614	0.224886	0.205258	0.266824
1615	0.225798	0.23742	0.268757
1616	0.215597	0.211858	0.267634
1617	0.250579	0.216286	0.232168
1618	0.251924	0.223868	0.215677
1619	0.2701	0.217536	0.32524
1620	0.275428	0.210872	0.292373
1621	0.262929	0.221311	0.297669
1622	0.265404	0.232323	0.302204
1623	0.243034	0.209094	0.229203
1624	0.247131	0.232224	0.227687
1625	0.252633	0.234963	0.215697
1626	0.247037	0.231774	0.228203
1627	0.247174	0.260547	0.222298
1628	0.228159	0.229738	0.229513
1629	0.235692	0.247384	0.234746
1630	0.228807	0.239881	0.222701
1631	0.220531	0.216957	0.249093
1632	0.228496	0.226478	0.260692
1633	0.245068	0.261177	0.286212
1634	0.266155	0.238456	0.300553
1635	0.240506	0.244197	0.266191
1636	0.248621	0.217375	0.223737
1637	0.230273	0.225868	0.25945
1638	0.239194	0.225695	0.267375
1639	0.231486	0.249429	0.294481
1640	0.26342	0.237749	0.288347
1641	0.221376	0.244899	0.279006
1642	0.269541	0.216078	0.266166
1643	0.239703	0.220231	0.263968
1644	0.241874	0.224118	0.258084
1645	0.254042	0.242762	0.289996
1646	0.253364	0.217956	0.287139
1647	0.231834	0.238067	0.286104
1648	0.261908	0.218597	0.289691
1649	0.255066	0.237866	0.296366
1650	0.253002	0.239731	0.289042
1651	0.244375	0.217521	0.287338
1652	0.241757	0.208495	0.189398
1653	0.256208	0.223831	0.189601
1654	0.223929	0.224869	0.196573
1655	0.229397	0.211964	0.197833
1656	0.195219	0.263711	0.186226
1657	0.219588	0.22532	0.24342
1658	0.222289	0.236378	0.246436
1659	0.215876	0.226619	0.287974
1660	0.262259	0.238322	0.25769
1661	0.268836	0.217277	0.254544
1662	0.2602	0.221155	0.278224
1663	0.232374	0.221016	0.233489
1664	0.200009	0.244897	0.242058
1665	0.258087	0.226964	0.276084
1666	0.234025	0.240312	0.231229
1667	0.208464	0.225351	0.250048
1668	0.242173	0.221169	0.294678
1669	0.266185	0.220697	0.292593
1670	0.237934	0.227748	0.313563
1671	0.240914	0.213413	0.285579
1672	0.238989	0.214362	0.239868
1673	0.210155	0.224709	0.236492
1674	0.223267	0.217518	0.241417
1675	0.286535	0.206098	0.237761
1676	0.233152	0.23049	0.261507
1677	0.262245	0.213124	0.275664
1678	0.246452	0.206774	0.254338
1679	0.219456	0.204591	0.261883
1680	0.258838	0.233386	0.248256
1681	0.258809	0.211072	0.254966
1682	0.263219	0.217585	0.28708
1683	0.253876	0.301314	0.25993
1684	0.239789	0.244291	0.312585
1685	0.217154	0.247097	0.29057
1686	0.223071	0.233016	0.300349
1687	0.22819	0.224526	0.2747
1688	0.230757	0.227756	0.277287
1689	0.234525	0.250326	0.272694
1690	0.240796	0.203399	0.286881
1691	0.224838	0.211777	0.266037
1692	0.259131	0.224947	0.264564
1693	0.252757	0.21306	0.254306
1694	0.305505	0.268957	0.300711
1695	0.28703	0.26017	0.279528
1696	0.287248	0.225172	0.235566
1697	0.306434	0.244437	0.240174
1698	0.248506	0.235118	0.284115
1699	0.244599	0.230026	0.286747
1700	0.264528	0.229679	0.297938
1701	0.253482	0.236704	0.295523
1702	0.251209	0.208216	0.254497
1703	0.243545	0.217427	0.242026
1704	0.240082	0.254034	0.261015
1705	0.220235	0.246699	0.306728
1706	0.225404	0.25812	0.256712
1707	0.204599	0.237622	0.226229
1708	0.187752	0.259198	0.221293
1709	0.187625	0.25952	0.219127
1710	0.231075	0.207908	0.295833
1711	0.239441	0.226768	0.308245
1712	0.20695	0.206444	0.228399
1713	0.245864	0.282434	0.260975
1714	0.224024	0.249291	0.268636
1715	0.24463	0.261685	0.293998
1716	0.217718	0.235434	0.279433
1717	0.238908	0.239664	0.241172
1718	0.225847	0.214669	0.26314
1719	0.221128	0.199557	0.281251
1720	0.222166	0.214611	0.279703
1721	0.233415	0.211675	0.271687
1722	0.24768	0.214182	0.271363
1723	0.241439	0.21138	0.312652
1724	0.249846	0.228474	0.244362
1725	0.235246	0.203181	0.246791
1726	0.23421	0.209086	0.248458
1727	0.230557	0.210923	0.246373
1728	0.226805	0.212355	0.252558
1729	0.221676	0.219305	0.254586
1730	0.237781	0.233291	0.227028
1731	0.252895	0.196111	0.236142
1732	0.230558	0.2161	0.23791
1733	0.22727	0.201895	0.282612
1734	0.237832	0.210152	0.23629
1735	0.231835	0.223649	0.245489
1736	0.286668	0.224801	0.241796
1737	0.247885	0.258583	0.241231
1738	0.230888	0.25837	0.232405
1739	0.241764	0.264382	0.233045
1740	0.238955	0.22346	0.233781
1741	0.259752	0.222441	0.248455
1742	0.235085	0.24998	0.291782
1743	0.223659	0.242226	0.278812
1744	0.228452	0.226899	0.279983
1745	0.238217	0.244611	0.291934
1746	0.224206	0.248105	0.283255
1747	0.235474	0.227695	0.293016
1748	0.246245	0.234832	0.242173
1749	0.233144	0.214375	0.258072
1750	0.220208	0.211996	0.320755
1751	0.22645	0.240587	0.306193
1752	0.236765	0.218923	0.244879
1753	0.230486	0.262349	0.24851
1754	0.231066	0.224179	0.329419
1755	0.282191	0.221614	0.266697
1756	0.229889	0.192549	0.278495
1757	0.224694	0.256487	0.27346
1758	0.227206	0.231852	0.223359
1759	0.233582	0.229896	0.247562
1760	0.179734	0.23469	0.235178
1761	0.238678	0.226118	0.271088
1762	0.248593	0.222209	0.268062
1763	0.230459	0.248012	0.297117
1764	0.226028	0.25457	0.253468
1765	0.248841	0.240136	0.273626
1766	0.232619	0.233515	0.276385
1767	0.240582	0.22169	0.244086
1768	0.228737	0.231511	0.2498
1769	0.224391	0.223497	0.250901
1770	0.233404	0.233623	0.271355
1771	0.221579	0.24071	0.255876
1772	0.260591	0.251644	0.234276
1773	0.23237	0.224109	0.262687
1774	0.207198	0.234733	0.345116
1775	0.230571	0.236992	0.268614
1776	0.222339	0.237079	0.243832
1777	0.263895	0.247659	0.321056
1778	0.243945	0.240316	0.235662
1779	0.248461	0.2316	0.230952
1780	0.237903	0.232254	0.227322
1781	0.219718	0.280962	0.249586
1782	0.234262	0.26259	0.245962
1783	0.231719	0.209643	0.298087
1784	0.227914	0.239817	0.290248
1785	0.237883	0.234932	0.294269
1786	0.22736	0.22857	0.267698
1787	0.239694	0.2137	0.274843
1788	0.235841	0.198914	0.260925
1789	0.232497	0.228908	0.233543
1790	0.237776	0.208919	0.269748
1791	0.233699	0.224468	0.277698
1792	0.234288	0.229259	0.276374
1793	0.230033	0.234946	0.291812
1794	0.237759	0.262845	0.279005
1795	0.300339	0.251373	0.23053
1796	0.225593	0.251638	0.258489
1797	0.249191	0.256126	0.245194
1798	0.224734	0.198014	0.24878
1799	0.229677	0.231016	0.306258
1800	0.224328	0.229456	0.277872
1801	0.224774	0.233732	0.360159
1802	0.238695	0.223829	0.248855
1803	0.234538	0.250315	0.362553
1804	0.228459	0.227629	0.222325
1805	0.231792	0.205506	0.25973
1806	0.236186	0.218713	0.304935
1807	0.234048	0.216537	0.271784
1808	0.236751	0.243448	0.285907
1809	0.233084	0.229511	0.331454
1810	0.233615	0.219352	0.377696
1811	0.236836	0.228035	0.280706
1812	0.245632	0.234328	0.242928
1813	0.246597	0.241293	0.30175
1814	0.228287	0.231541	0.352298
1815	0.224617	0.23906	0.236855
1816	0.265557	0.227496	0.249403
1817	0.232973	0.221241	0.215133
1818	0.225649	0.224285	0.194681
1819	0.229929	0.253843	0.299496
1820	0.216138	0.255936	0.282315
1821	0.210267	0.216978	0.246718
1822	0.251778	0.194942	0.37112
1823	0.219289	0.219038	0.272602
1824	0.218393	0.219558	0.261501
1825	0.245999	0.229497	0.257736
1826	0.230096	0.224504	0.258301
1827	0.235121	0.25992	0.336428
1828	0.212974	0.236693	0.315366
1829	0.222985	0.235873	0.336625
1830	0.239914	0.236906	0.225339
1831	0.243121	0.238468	0.222064
1832	0.251827	0.236328	0.196939
1833	0.244719	0.216982	0.271978
1834	0.226746	0.2627	0.250931
1835	0.238232	0.226141	0.264638
1836	0.236403	0.217732	0.265314
1837	0.233269	0.219	0.210623
1838	0.214623	0.217554	0.295015
1839	0.211123	0.217414	0.199629
1840	0.222457	0.219657	0.293645
1841	0.225778	0.235637	0.274166
1842	0.243436	0.213115	0.324831
1843	0.238658	0.217121	0.295226
1844	0.241128	0.239629	0.254797
1845	0.254832	0.232184	0.263704
1846	0.262149	0.224181	0.248334
1847	0.270263	0.215555	0.357716
1848	0.198223	0.226627	0.32367
1849	0.239928	0.249463	0.248272
1850	0.261409	0.219993	0.277884
1851	0.242087	0.223407	0.291233
1852	0.232731	0.219247	0.323531
1853	0.227411	0.215105	0.271355
1854	0.235428	0.251222	0.308727
1855	0.251046	0.258689	0.24018
1856	0.232287	0.254606	0.320476
1857	0.231926	0.267878	0.317883
1858	0.223703	0.255734	0.253217
1859	0.22518	0.275908	0.335183
1860	0.253986	0.274395	0.207406
1861	0.237709	0.215233	0.222816
1862	0.192866	0.221137	0.267698
1863	0.196255	0.21311	0.254757
1864	0.206709	0.212449	0.273853
1865	0.206115	0.202193	0.293981
1866	0.221455	0.236751	0.267783
1867	0.223736	0.215207	0.289349
1868	0.179141	0.218965	0.313643
1869	0.212366	0.212182	0.307194
1870	0.234631	0.251788	0.291187
1871	0.225996	0.23814	0.269425
1872	0.238387	0.223859	0.238282
1873	0.229859	0.213329	0.214324
1874	0.237804	0.199254	0.217364
1875	0.238392	0.229048	0.233867
1876	0.226962	0.261408	0.303563
1877	0.224747	0.267436	0.267848
1878	0.246332	0.266102	0.301171
1879	0.264835	0.265139	0.236036
1880	0.218596	0.247204	0.259343
1881	0.246936	0.250267	0.26235
1882	0.228989	0.241248	0.325903
1883	0.30812	0.223828	0.2413
1884	0.272716	0.214057	0.279676
1885	0.236038	0.292984	0.262461
1886	0.262029	0.309011	0.259226
1887	0.261587	0.221417	0.311214
1888	0.242182	0.223039	0.264547
1889	0.252283	0.242005	0.214339
1890	0.254611	0.232706	0.273744
1891	0.22229	0.266781	0.323385
1892	0.235563	0.282729	0.270694
1893	0.225076	0.275497	0.312714
1894	0.244022	0.276132	0.305821
1895	0.258898	0.284901	0.308596
1896	0.234704	0.2232	0.29068
1897	0.210303	0.219246	0.269147
1898	0.214426	0.230518	0.323475
1899	0.256206	0.227889	0.322638
1900	0.247996	0.223434	0.304963
1901	0.227106	0.272284	0.221294
1902	0.231696	0.212321	0.278754
1903	0.24888	0.224104	0.31613
1904	0.250231	0.208982	0.23355
1905	0.281922	0.238063	0.32868
1906	0.231929	0.233573	0.27938
1907	0.245352	0.216247	0.270887
1908	0.242258	0.221727	0.294943
1909	0.265638	0.213767	0.313212
1910	0.245542	0.211858	0.318787
1911	0.253303	0.210435	0.262588
1912	0.239404	0.215493	0.285555
1913	0.247909	0.282148	0.219623
1914	0.228949	0.288249	0.316571
1915	0.226445	0.285915	0.318066
1916	0.237961	0.285311	0.316919
1917	0.228664	0.216611	0.271796
1918	0.238976	0.234886	0.32816
1919	0.24505	0.216643	0.265035
1920	0.232399	0.210665	0.277352
1921	0.241777	0.225451	0.29391
1922	0.249854	0.223568	0.311037
1923	0.238705	0.230356	0.219464
1924	0.251955	0.222297	0.276588
1925	0.25633	0.223574	0.303555
1926	0.227791	0.231877	0.263961
1927	0.253303	0.220507	0.238154
1928	0.279334	0.216916	0.234232
1929	0.262379	0.220946	0.317606
1930	0.234276	0.219343	0.345604
1931	0.23278	0.291817	0.203229
1932	0.24728	0.22036	0.254597
1933	0.230064	0.235496	0.271084
1934	0.237905	0.25525	0.282427
1935	0.250771	0.250497	0.274065
1936	0.252738	0.273167	0.285347
1937	0.240084	0.236443	0.303216
1938	0.231544	0.216707	0.271016
1939	0.237793	0.224088	0.268667
1940	0.258496	0.210411	0.275966
1941	0.193884	0.216557	0.235808
1942	0.224516	0.207698	0.291152
1943	0.207781	0.216684	0.280419
1944	0.245857	0.20955	0.285721
1945	0.259821	0.204373	0.301321
1946	0.284721	0.261999	0.333096
1947	0.212501	0.251631	0.238104
1948	0.250489	0.258633	0.297439
1949	0.249884	0.228963	0.281574
1950	0.240092	0.264092	0.307652
1951	0.23687	0.221723	0.276066
1952	0.226389	0.220527	0.254744
1953	0.262543	0.210014	0.271978
1954	0.209987	0.264378	0.304274
1955	0.216738	0.228434	0.295364
1956	0.221426	0.230914	0.314034
1957	0.227788	0.262869	0.251358
1958	0.204678	0.270315	0.277717
1959	0.223275	0.270037	0.300957
1960	0.239592	0.267589	0.416263
1961	0.246852	0.259994	0.280895
1962	0.211195	0.254843	0.235201
1963	0.255411	0.231641	0.28111
1964	0.252651	0.231221	0.290642
1965	0.246355	0.228827	0.314656
1966	0.221443	0.229463	0.313313
1967	0.216371	0.231344	0.33397
1968	0.219056	0.213601	0.294208
1969	0.22913	0.207083	0.275985
1970	0.21574	0.217421	0.217503
1971	0.227679	0.242727	0.258586
1972	0.249556	0.281864	0.285096
1973	0.261115	0.233799	0.285921
1974	0.279547	0.230444	0.223671
1975	0.258131	0.255122	0.242632
1976	0.25687	0.252844	0.277667
1977	0.230937	0.220086	0.25536
1978	0.227418	0.21309	0.262206
1979	0.229589	0.214894	0.257876
1980	0.227813	0.224049	0.23869
1981	0.235069	0.215451	0.315177
1982	0.298165	0.206834	0.290063
1983	0.252859	0.205908	0.232248
1984	0.243241	0.207751	0.244904
1985	0.245591	0.224863	0.272387
1986	0.30181	0.211439	0.265005
1987	0.234419	0.251716	0.324927
1988	0.234469	0.212782	0.247078
1989	0.250166	0.204698	0.266404
1990	0.248979	0.243782	0.278954
1991	0.245848	0.203577	0.296048
1992	0.217596	0.220049	0.279423
1993	0.219382	0.229608	0.28501
1994	0.224176	0.219972	0.264859
1995	0.230944	0.220473	0.30093
1996	0.239295	0.223909	0.294424
1997	0.240049	0.228143	0.302845
1998	0.221019	0.248851	0.275855
1999	0.220835	0.247074	0.284363
[truncated: 6,783 more rows]

## Sheet: Supplementary Figure S9b
Sample	LP_Pre	LP_Post	PPC_Pre	PPC_Post	VC_Pre	VC_Post
1	0.149699	0.153476	0.143689	0.114632	0.130433	0.131481
2	0.146747	0.151109	0.139923	0.116834	0.122746	0.133578
3	0.135285	0.160066	0.128179	0.109086	0.132956	0.135153
4	0.112782	0.1088	0.124214	0.141136	0.145213	0.147639
5	0.133025	0.118477	0.131824	0.131763	0.1334	0.134417
6	0.134915	0.125698	0.111728	0.129323	0.169696	0.136939
7	0.174974	0.141843	0.134319	0.12176	0.128274	0.142875
8	0.112185	0.117746	0.129757	0.119892	0.150996	0.121912
9	0.136734	0.132057	0.104698	0.13433	0.133509	0.126703
10	0.129282	0.133292	0.125291	0.110766	0.126592	0.127453
